# Supplementary material for: CODE-EHR best practice framework for the use of structured electronic healthcare records in clinical research
Source: Eur Heart J. 2022 Aug 29;43(37):3578–88. doi: 10.1093/eurheartj/ehac426 (PMC9452067; doi:10.1093/eurheartj/ehac426)
Supplement: ehac426_Supplementary_Data [file ehac426_supplementary_data.zip]

Archive with 7 entries (7 files):
- CODE-EHR checklist_PDFversion.pdf
- CODE-EHR checklist_WORDversion.docx
- CODE-EHR_fig1.pdf
- CODE-EHR_fig2.pdf
- kotd069048.ww1.pdf
- kotd069048.ww2.pdf
- kotd069048.ww3.pdf
